# Supplementary material for: BCG immunization mitigates SARS-CoV-2 replication in macaques via monocyte efferocytosis and neutrophil recruitment in lungs
Source: JCI Insight. 2025 Aug 8;10(15):e194633. doi: 10.1172/jci.insight.194633 (PMC12333941; doi:10.1172/jci.insight.194633)
Supplement: Supporting data values [file jciinsight-10-194633-s009.xlsx]

## Sheet: Fig1SFig1
ID	Group_f	time	repVL_BAL	repVL_Oropharengeal	repVL_Nasal	VL_BAL	VL_Oropharengeal	VL_Nasal
DGE0	BCG	Day2	3.51851	2.89982	3.70501	3.91116	5.03342	5.9425
DGE0	BCG	Day4	1.69897	2.35218	3.43297	3.86273	1.69897	5.82217
DGE0	BCG	Day7	1.69897	1.69897	1.69897	3.18752	1.69897	4.60959
DGJ6	BCG	Day2	4.97543	1.69897	1.69897	5.74351	1.95904	3.72346
DGJ6	BCG	Day4	3.25042	1.69897	1.69897	4.34242	3.22531	4.18752
DGJ6	BCG	Day7	1.69897	1.69897	2.7679	3.40654	2.80482	5.26007
DGB6	BCG	Day2	4.98498	2.87852	3.64345	5.68215	4.97864	6.73719
DGB6	BCG	Day4	3.4609	1.69897	4.10721	3.90526	5.95999	6.7332
DGB6	BCG	Day7	2.54158	1.69897	4.27646	3.42975	2.86213	6.23045
DGP4	BCG	Day2	1.69897	1.69897	4.81558	3.33445	3.88705	7.2833
DGP4	BCG	Day4	1.69897	1.69897	1.69897	4.12385	3.84757	5.12057
DGP4	BCG	Day7	1.69897	1.69897	1.69897	3.32838	1.69897	3.18752
DGP3	ALVAC	Day2	5.66652	3.68664	6.06446	5.98046	6.34635	8.10037
DGP3	ALVAC	Day4	3.92117	2.2014	3.94448	4.44871	3.66558	6.63849
DGP3	ALVAC	Day7	3.04139	1.69897	3.73799	3.90687	2.84757	5.50786
DG9X	ALVAC	Day2	4.7839	2.2014	1.69897	5.03342	4.30535	4.22011
DG9X	ALVAC	Day4	4.35793	1.69897	1.69897	5.74741	1.69897	2.79796
DG9X	ALVAC	Day7	3.32634	1.69897	1.69897	3.89763	1.69897	1.69897
DHAR	ALVAC	Day2	4.48001	2.72997	5.82347	5.14613	7.18184	7.8055
DHAR	ALVAC	Day4	2.70243	1.69897	1.69897	4.29885	5.13988	5.58092
DHAR	ALVAC	Day7	2.72099	1.69897	1.69897	3.55023	1.69897	5.42651
DGG7	ALVAC	Day2	4.18469	1.69897	1.69897	4.78746	1.69897	4.4843
DGG7	ALVAC	Day4	1.69897	1.69897	1.69897	4.22272	1.69897	2.32634
DGG7	ALVAC	Day7	3.35218	1.69897	1.69897	3.61278	1.69897	1.69897
DG8M	Control	Day2	6.02938	1.69897	3.07918	6.44091	5.93651	6.1038
DG8M	Control	Day4	3.99826	1.69897	1.69897	5.19033	2.94201	5.86153
DG8M	Control	Day7	3.6149	1.69897	1.69897	4.38739	4.70501	4.70501
DG8V	Control	Day2	5.34044	2.64933	5.24551	6.18184	6.31387	8.06819
DG8V	Control	Day4	5.28556	1.69897	4.68124	6.41664	3.3784	6.53529
DG8V	Control	Day7	3.39794	1.69897	1.69897	3.89873	1.69897	5.48714
H28T	Control	Day2	3.22011	1.69897	1.69897	3.75587	3.35793	5.26007
H28T	Control	Day4	1.69897	1.69897	1.69897	3.81023	2.52504	5.02531
H28T	Control	Day7	1.69897	1.69897	2.85974	2.64738	2.19033	5.32838
ZL47	Control	Day2	4.69461	4.83822	6.33646	5.25527	7.0086	8.55023
ZL47	Control	Day4	3.55871	3.43933	3.79657	4.5172	1.69897	6.32838
ZL47	Control	Day7	3.31387	1.69897	1.69897	4.40654	3.34242	5.46982
T81A	Control	Day2	4.91855	1.69897	4.47567	5.51455	1.69897	7.2014
T81A	Control	Day4	3.04139	1.69897	3.60097	4.74194	6.89154	6.89154
T81A	Control	Day7	3.67302	2.53148	4.75051	4.57749	3.86034	6.55871

## Sheet: Fig2a
rowname	DGE0	DGJ6	DGB6	DGP4	DGP3	DG9X	DHAR	DGG7
Pct_TotalMonocyte_2day_PVvsPre_blood	2.76135	0.974594	0.757199	1.85777	3.4859	4.85433	3.22724	1.5338
Pct_Classical_2day_PVvsPre_blood	1.95296	0.53091	-0.219222	0.187442	0.916693	0.815218	0.807939	-0.619639
Pct_Intermediate_2day_PVvsPre_blood	0.765228	0.321144	0.837884	1.49976	1.56855	2.1552	1.3332	1.62122
Pct_Nonclassical_2day_PVvsPre_blood	0.0431667	0.122539	0.138537	0.170567	1.00066	1.88391	1.0861	0.532217
Pct_Classical_IL8_2day_PVvsPre_blood	7.75563	4.7729	11.3031	11.3082	-0.420759	-0.0601153	-2.76234	-1.21518
Pct_Classical_IL10_2day_PVvsPre_blood	62.7972	60.0204	68.259	69.8678	99.1454	94.205	99.4053	95.3617
Pct_Classical_TNFa_2day_PVvsPre_blood	0.756769	0.870885	0.901857	1.43189	1.82925	0.390338	6.27266	0.557286
Pct_Intermediate_IL8_2day_PVvsPre_blood	3.64002	1.42063	3.13088	1.70833	-0.39044	0.139621	-0.207382	-0.0509191
Pct_Intermediate_IL10_2day_PVvsPre_blood	33.143	40.2892	20.5143	19.9924	89.3348	81.0357	85.2955	71.4686
Pct_Intermediate_TNFa_2day_PVvsPre_blood	13.8364	7.17533	4.304	7.35607	2.74381	-1.27549	1.21007	-2.64053
Pct_Nonclassical_IL8_2day_PVvsPre_blood	3.6106	6.20841	3.44688	1.38526	-1.03011	1.14954	-0.746474	-0.848995
Pct_Nonclassical_IL10_2day_PVvsPre_blood	22.1615	3.36927	7.10086	9.92333	81.3039	70.3896	88.9314	55.1413
Pct_Nonclassical_TNFa_2day_PVvsPre_blood	1.99627	2.67168	0.932409	2.24607	2.73184	-0.551848	3.95711	0.309916
Pct_TotalMonocyte_2day_PVvsPre_BAL	2.38533	-0.289501	1.05249	2.61492	1.11745	1.9722	-0.203049	0.242752
Pct_Classical_2day_PVvsPre_BAL	1.13029	-0.166319	0.554527	1.69542	0.451526	0.419758	-0.181995	-0.0671092
Pct_Intermediate_2day_PVvsPre_BAL	0.838947	-0.141364	0.405787	0.72627	0.653326	1.46817	0.0400523	0.0985593
Pct_Nonclassical_2day_PVvsPre_BAL	0.416094	0.0181818	0.0921805	0.193225	0.0125964	0.0842757	-0.0611063	0.211302
Pct_Macrophages_2day_PVvsPre_BAL	26.85	24.7463	36.8484	22.1232	27.1986	39.4883	37.1774	47.9047
Pct_Classical_IL8_2day_PVvsPre_BAL	0.228408	0.499756	0.121987	0.163336	-1.37207	-3.19417	-5.07682	-1.65281
Pct_Classical_IL10_2day_PVvsPre_BAL	31.4068	22.5795	34.9672	30.3185	57.6771	54.8175	64.1954	45.0251
Pct_Classical_TNFa_2day_PVvsPre_BAL	3.41416	-0.74827	-4.95046	-5.10854	-1.64025	2.63407	-1.36483	2.06655
Pct_Intermediate_IL8_2day_PVvsPre_BAL	1.19386	0.496216	-3.729	5.03491	3.36824	-4.88102	-5.05589	0.587948
Pct_Intermediate_IL10_2day_PVvsPre_BAL	31.9007	35.2022	28.2153	34.3017	62.7312	50.5924	64.6886	51.3114
Pct_Intermediate_TNFa_2day_PVvsPre_BAL	7.97251	8.2394	3.43036	1.10224	3.42932	-0.552236	4.22548	1.79539
Pct_Nonclassical_IL8_2day_PVvsPre_BAL	-2.45032	-4.09064	-1.50919	0.175824	-1.94844	-6.89757	-3.30611	-1.36629
Pct_Nonclassical_IL10_2day_PVvsPre_BAL	20.4778	21.4246	39.895	31.4286	57.2769	39.2706	52.294	51.1884
Pct_Nonclassical_TNFa_2day_PVvsPre_BAL	0.635238	6.09244	2.16535	-3.20879	-6.76013	-4.32948	-0.309329	0.756228
Pct_Macrophages_IL8_2day_PVvsPre_BAL	-0.0248571	-0.00876114	-0.537641	-1.90394	-0.322915	-0.927905	-2.60007	-1.33125
Pct_Macrophages_IL10_2day_PVvsPre_BAL	35.9954	29.7027	36.6626	33.0895	32.5876	31.7571	32.3425	24.044
Pct_Macrophages_TNFa_2day_PVvsPre_BAL	19.2403	13.8527	13.0042	11.4767	23.2249	26.8788	20.3436	17.8354

## Sheet: SuppFig3a_spScat
ID	Group_f	repVL_Day7_BAL	var_time_comp	value
DGE0	BCG	50	Pct_Intermediate_2day_PVvsPre_blood	0.765228
DGJ6	BCG	50	Pct_Intermediate_2day_PVvsPre_blood	0.321144
DGB6	BCG	348	Pct_Intermediate_2day_PVvsPre_blood	0.837884
DGP4	BCG	50	Pct_Intermediate_2day_PVvsPre_blood	1.49976
DGP3	ALVAC	1100	Pct_Intermediate_2day_PVvsPre_blood	1.56855
DG9X	ALVAC	2120	Pct_Intermediate_2day_PVvsPre_blood	2.1552
DHAR	ALVAC	526	Pct_Intermediate_2day_PVvsPre_blood	1.3332
DGG7	ALVAC	2250	Pct_Intermediate_2day_PVvsPre_blood	1.62122
DGE0	BCG	50	Pct_Nonclassical_2day_PVvsPre_blood	0.0431667
DGJ6	BCG	50	Pct_Nonclassical_2day_PVvsPre_blood	0.122539
DGB6	BCG	348	Pct_Nonclassical_2day_PVvsPre_blood	0.138537
DGP4	BCG	50	Pct_Nonclassical_2day_PVvsPre_blood	0.170567
DGP3	ALVAC	1100	Pct_Nonclassical_2day_PVvsPre_blood	1.00066
DG9X	ALVAC	2120	Pct_Nonclassical_2day_PVvsPre_blood	1.88391
DHAR	ALVAC	526	Pct_Nonclassical_2day_PVvsPre_blood	1.0861
DGG7	ALVAC	2250	Pct_Nonclassical_2day_PVvsPre_blood	0.532217
DGE0	BCG	50	Pct_Classical_IL8_2day_PVvsPre_blood	7.75563
DGJ6	BCG	50	Pct_Classical_IL8_2day_PVvsPre_blood	4.7729
DGB6	BCG	348	Pct_Classical_IL8_2day_PVvsPre_blood	11.3031
DGP4	BCG	50	Pct_Classical_IL8_2day_PVvsPre_blood	11.3082
DGP3	ALVAC	1100	Pct_Classical_IL8_2day_PVvsPre_blood	-0.420759
DG9X	ALVAC	2120	Pct_Classical_IL8_2day_PVvsPre_blood	-0.0601153
DHAR	ALVAC	526	Pct_Classical_IL8_2day_PVvsPre_blood	-2.76234
DGG7	ALVAC	2250	Pct_Classical_IL8_2day_PVvsPre_blood	-1.21518
DGE0	BCG	50	Pct_Classical_IL10_2day_PVvsPre_blood	62.7972
DGJ6	BCG	50	Pct_Classical_IL10_2day_PVvsPre_blood	60.0204
DGB6	BCG	348	Pct_Classical_IL10_2day_PVvsPre_blood	68.259
DGP4	BCG	50	Pct_Classical_IL10_2day_PVvsPre_blood	69.8678
DGP3	ALVAC	1100	Pct_Classical_IL10_2day_PVvsPre_blood	99.1454
DG9X	ALVAC	2120	Pct_Classical_IL10_2day_PVvsPre_blood	94.205
DHAR	ALVAC	526	Pct_Classical_IL10_2day_PVvsPre_blood	99.4053
DGG7	ALVAC	2250	Pct_Classical_IL10_2day_PVvsPre_blood	95.3617
DGE0	BCG	50	Pct_Intermediate_TNFa_2day_PVvsPre_blood	13.8364
DGJ6	BCG	50	Pct_Intermediate_TNFa_2day_PVvsPre_blood	7.17533
DGB6	BCG	348	Pct_Intermediate_TNFa_2day_PVvsPre_blood	4.304
DGP4	BCG	50	Pct_Intermediate_TNFa_2day_PVvsPre_blood	7.35607
DGP3	ALVAC	1100	Pct_Intermediate_TNFa_2day_PVvsPre_blood	2.74381
DG9X	ALVAC	2120	Pct_Intermediate_TNFa_2day_PVvsPre_blood	-1.27549
DHAR	ALVAC	526	Pct_Intermediate_TNFa_2day_PVvsPre_blood	1.21007
DGG7	ALVAC	2250	Pct_Intermediate_TNFa_2day_PVvsPre_blood	-2.64053
DGE0	BCG	50	Pct_Nonclassical_IL8_2day_PVvsPre_blood	3.6106
DGJ6	BCG	50	Pct_Nonclassical_IL8_2day_PVvsPre_blood	6.20841
DGB6	BCG	348	Pct_Nonclassical_IL8_2day_PVvsPre_blood	3.44688
DGP4	BCG	50	Pct_Nonclassical_IL8_2day_PVvsPre_blood	1.38526
DGP3	ALVAC	1100	Pct_Nonclassical_IL8_2day_PVvsPre_blood	-1.03011
DG9X	ALVAC	2120	Pct_Nonclassical_IL8_2day_PVvsPre_blood	1.14954
DHAR	ALVAC	526	Pct_Nonclassical_IL8_2day_PVvsPre_blood	-0.746474
DGG7	ALVAC	2250	Pct_Nonclassical_IL8_2day_PVvsPre_blood	-0.848995
DGE0	BCG	50	Pct_Macrophages_2day_PVvsPre_BAL	26.85
DGJ6	BCG	50	Pct_Macrophages_2day_PVvsPre_BAL	24.7463
DGB6	BCG	348	Pct_Macrophages_2day_PVvsPre_BAL	36.8484
DGP4	BCG	50	Pct_Macrophages_2day_PVvsPre_BAL	22.1232
DGP3	ALVAC	1100	Pct_Macrophages_2day_PVvsPre_BAL	27.1986
DG9X	ALVAC	2120	Pct_Macrophages_2day_PVvsPre_BAL	39.4883
DHAR	ALVAC	526	Pct_Macrophages_2day_PVvsPre_BAL	37.1774
DGG7	ALVAC	2250	Pct_Macrophages_2day_PVvsPre_BAL	47.9047
DGE0	BCG	50	Pct_Classical_IL8_2day_PVvsPre_BAL	0.228408
DGJ6	BCG	50	Pct_Classical_IL8_2day_PVvsPre_BAL	0.499756
DGB6	BCG	348	Pct_Classical_IL8_2day_PVvsPre_BAL	0.121987
DGP4	BCG	50	Pct_Classical_IL8_2day_PVvsPre_BAL	0.163336
DGP3	ALVAC	1100	Pct_Classical_IL8_2day_PVvsPre_BAL	-1.37207
DG9X	ALVAC	2120	Pct_Classical_IL8_2day_PVvsPre_BAL	-3.19417
DHAR	ALVAC	526	Pct_Classical_IL8_2day_PVvsPre_BAL	-5.07682
DGG7	ALVAC	2250	Pct_Classical_IL8_2day_PVvsPre_BAL	-1.65281
DGE0	BCG	50	Pct_Classical_IL10_2day_PVvsPre_BAL	31.4068
DGJ6	BCG	50	Pct_Classical_IL10_2day_PVvsPre_BAL	22.5795
DGB6	BCG	348	Pct_Classical_IL10_2day_PVvsPre_BAL	34.9672
DGP4	BCG	50	Pct_Classical_IL10_2day_PVvsPre_BAL	30.3185
DGP3	ALVAC	1100	Pct_Classical_IL10_2day_PVvsPre_BAL	57.6771
DG9X	ALVAC	2120	Pct_Classical_IL10_2day_PVvsPre_BAL	54.8175
DHAR	ALVAC	526	Pct_Classical_IL10_2day_PVvsPre_BAL	64.1954
DGG7	ALVAC	2250	Pct_Classical_IL10_2day_PVvsPre_BAL	45.0251
DGE0	BCG	50	Pct_Nonclassical_IL10_2day_PVvsPre_BAL	20.4778
DGJ6	BCG	50	Pct_Nonclassical_IL10_2day_PVvsPre_BAL	21.4246
DGB6	BCG	348	Pct_Nonclassical_IL10_2day_PVvsPre_BAL	39.895
DGP4	BCG	50	Pct_Nonclassical_IL10_2day_PVvsPre_BAL	31.4286
DGP3	ALVAC	1100	Pct_Nonclassical_IL10_2day_PVvsPre_BAL	57.2769
DG9X	ALVAC	2120	Pct_Nonclassical_IL10_2day_PVvsPre_BAL	39.2706
DHAR	ALVAC	526	Pct_Nonclassical_IL10_2day_PVvsPre_BAL	52.294
DGG7	ALVAC	2250	Pct_Nonclassical_IL10_2day_PVvsPre_BAL	51.1884

## Sheet: Fig2c
rowname	DGE0	DGJ6	DGB6	DGP4	DGP3	DG9X	DHAR	DGG7
Pct_Neutrophil_2day_PVvsPre_blood	19.1514	17.8375	-2.59241	-2.91335	25.3475	17.8151	41.9171	32.9894
Pct_Neutrophil_CCR7_2day_PVvsPre_blood	7.49594	9.82275	10.6088	7.43839	3.34706	5.00256	5.75716	5.61138
Pct_Neutrophil_CD11b_2day_PVvsPre_blood	-59.3924	-56.8419	-52.3708	-70.6385	-26.8949	-18.7908	-19.8464	1.24599
Pct_Neutrophil_CD32_2day_PVvsPre_blood	4.13619	-26.3103	20.7165	23.2396	4.95577	0.208694	-5.22835	8.78712
Pct_Neutrophil_CD64_2day_PVvsPre_blood	-3.73981	3.89571	-9.91396	-9.40214	21.4885	10.973	-4.9557	10.5259
Pct_Neutrophil_CD162_2day_PVvsPre_blood	-19.9759	-11.035	-16.9998	-27.8009	5.43142	14.0737	-1.06853	-8.64885
Pct_Neutrophil_IL8_2day_PVvsPre_blood	1.26324	-0.215764	2.9822	2.65766	-0.0922369	-1.51777	-1.57681	-0.433317
Pct_Neutrophil_IL10_2day_PVvsPre_blood	24.7988	40.9621	14.5736	11.2004	81.2924	70.4411	85.3959	52.4724
Pct_Neutrophil_IL21_2day_PVvsPre_blood	0.34045	0.678618	-10.3795	1.8473	37.4781	-11.6935	35.1405	-6.44112
Pct_Neutrophil_MPO_2day_PVvsPre_blood	-33.7212	-26.8185	-17.014	-14.7909	84.1207	34.3051	69.604	21.5328
Pct_Neutrophil_TNFa_2day_PVvsPre_blood	0.731172	-1.80701	0.94049	-2.08425	-0.0443694	-1.71438	2.32292	-1.00683
Pct_CD162_IL10_Neutrophil_2day_PVvsPre_blood	36.0477	45.6033	32.6497	15.0699	41.7705	39.0856	53.9403	16.3158
Pct_Neutrophil_2day_PVvsPre_BAL	0.116364	-0.115597	-0.00766667	0.836166	-0.451806	0.41439	0.261876	0.232399
Pct_Neutrophil_CCR7_2day_PVvsPre_BAL	-7.57162	1.5644	-2.59898	-2.32558	-7.44849	-10.808	-11.7034	-7.07382
Pct_Neutrophil_CD11b_2day_PVvsPre_BAL	-26.4449	-31.3372	-17.1313	-16.7865	4.33427	-8.86331	29.1594	-15.9157
Pct_Neutrophil_CD32_2day_PVvsPre_BAL	30.6353	9.43486	4.87255	20.1268	-0.401755	18.7942	22.8251	27.2641
Pct_Neutrophil_CD64_2day_PVvsPre_BAL	17.7648	12.9054	-0.350996	22.7907	-4.41191	17.5408	1.21851	27.7665
Pct_Neutrophil_CD162_2day_PVvsPre_BAL	-38.6938	-9.57388	-6.43535	-21.2685	-4.48216	-8.13641	-28.076	-18.8721
Pct_Neutrophil_IL8_2day_PVvsPre_BAL	2.07599	3.44731	1.74294	-1.5222	-1.23361	-0.429021	-3.33784	-4.33349
Pct_Neutrophil_IL10_2day_PVvsPre_BAL	2.50898	1.3625	-0.688444	8.96406	11.0729	3.61264	4.96742	1.98033
Pct_Neutrophil_IL21_2day_PVvsPre_BAL	10.3977	2.23163	3.77766	2.83298	6.59075	0.130205	15.7217	1.45023
Pct_Neutrophil_MPO_2day_PVvsPre_BAL	34.6553	11.6741	-3.46455	22.9598	-14.5975	15.4385	-2.01065	28.1368
Pct_Neutrophil_TNFa_2day_PVvsPre_BAL	-41.7186	-50.9556	-15.8979	-16.2791	5.97826	-12.7154	-10.312	-27.7594

## Sheet: SuppFig3b_spScat
ID	Group_f	repVL_Day7_BAL	var_time_comp	value
DGE0	BCG	50	Pct_Neutrophil_CCR7_2day_PVvsPre_blood	7.49594
DGJ6	BCG	50	Pct_Neutrophil_CCR7_2day_PVvsPre_blood	9.82275
DGB6	BCG	348	Pct_Neutrophil_CCR7_2day_PVvsPre_blood	10.6088
DGP4	BCG	50	Pct_Neutrophil_CCR7_2day_PVvsPre_blood	7.43839
DGP3	ALVAC	1100	Pct_Neutrophil_CCR7_2day_PVvsPre_blood	3.34706
DG9X	ALVAC	2120	Pct_Neutrophil_CCR7_2day_PVvsPre_blood	5.00256
DHAR	ALVAC	526	Pct_Neutrophil_CCR7_2day_PVvsPre_blood	5.75716
DGG7	ALVAC	2250	Pct_Neutrophil_CCR7_2day_PVvsPre_blood	5.61138
DGE0	BCG	50	Pct_Neutrophil_CD11b_2day_PVvsPre_blood	-59.3924
DGJ6	BCG	50	Pct_Neutrophil_CD11b_2day_PVvsPre_blood	-56.8419
DGB6	BCG	348	Pct_Neutrophil_CD11b_2day_PVvsPre_blood	-52.3708
DGP4	BCG	50	Pct_Neutrophil_CD11b_2day_PVvsPre_blood	-70.6385
DGP3	ALVAC	1100	Pct_Neutrophil_CD11b_2day_PVvsPre_blood	-26.8949
DG9X	ALVAC	2120	Pct_Neutrophil_CD11b_2day_PVvsPre_blood	-18.7908
DHAR	ALVAC	526	Pct_Neutrophil_CD11b_2day_PVvsPre_blood	-19.8464
DGG7	ALVAC	2250	Pct_Neutrophil_CD11b_2day_PVvsPre_blood	1.24599
DGE0	BCG	50	Pct_Neutrophil_CD162_2day_PVvsPre_blood	-19.9759
DGJ6	BCG	50	Pct_Neutrophil_CD162_2day_PVvsPre_blood	-11.035
DGB6	BCG	348	Pct_Neutrophil_CD162_2day_PVvsPre_blood	-16.9998
DGP4	BCG	50	Pct_Neutrophil_CD162_2day_PVvsPre_blood	-27.8009
DGP3	ALVAC	1100	Pct_Neutrophil_CD162_2day_PVvsPre_blood	5.43142
DG9X	ALVAC	2120	Pct_Neutrophil_CD162_2day_PVvsPre_blood	14.0737
DHAR	ALVAC	526	Pct_Neutrophil_CD162_2day_PVvsPre_blood	-1.06853
DGG7	ALVAC	2250	Pct_Neutrophil_CD162_2day_PVvsPre_blood	-8.64885
DGE0	BCG	50	Pct_Neutrophil_MPO_2day_PVvsPre_blood	-33.7212
DGJ6	BCG	50	Pct_Neutrophil_MPO_2day_PVvsPre_blood	-26.8185
DGB6	BCG	348	Pct_Neutrophil_MPO_2day_PVvsPre_blood	-17.014
DGP4	BCG	50	Pct_Neutrophil_MPO_2day_PVvsPre_blood	-14.7909
DGP3	ALVAC	1100	Pct_Neutrophil_MPO_2day_PVvsPre_blood	84.1207
DG9X	ALVAC	2120	Pct_Neutrophil_MPO_2day_PVvsPre_blood	34.3051
DHAR	ALVAC	526	Pct_Neutrophil_MPO_2day_PVvsPre_blood	69.604
DGG7	ALVAC	2250	Pct_Neutrophil_MPO_2day_PVvsPre_blood	21.5328

## Sheet: Fig2e
rowname	DGE0	DGJ6	DGB6	DGP4	DGP3	DG9X	DHAR	DGG7
IL33_2day_PVvsPre_blood	-0.09916	-0.2233	0.14073	-0.07427	-0.14875	0.38579	-0.42371	0.03366
CXCL12_2day_PVvsPre_blood	-20.5072	-25.9659	-17.5043	-6.08844	38.1896	67.678	3.40626	34.0471
OLR1_2day_PVvsPre_blood	11.4258	2.9297	-9.63701	-0.2395	15.5682	38.5119	34.2683	25.7731
CXCL9_2day_PVvsPre_blood	0.15285	-0.33078	-0.26567	0.68196	-1.83259	1.69426	0.97766	1.02284
TGFA_2day_PVvsPre_blood	0.36452	-0.62166	-2.09189	-1.53214	-0.71198	-0.55485	-1.38935	0.27565
IL6_2day_PVvsPre_blood	1.08356	-0.29674	-5.9343	-2.68503	22.9333	16.643	32.7175	44.4317
TNFSF12_2day_PVvsPre_blood	0.87167	-40.5193	-17.5837	-11.8019	-20.461	11.5492	-62.7982	-35.6139
CCL11_2day_PVvsPre_blood	14.0581	5.57116	16.0521	-3.97467	19.3502	50.4886	-8.40714	18.7956
HGF_2day_PVvsPre_blood	49.7117	-0.95034	23.8844	-28.7427	99.7819	250.521	86.2486	91.4335
FLT3LG_2day_PVvsPre_blood	92.3512	-18.2877	-99.0344	-87.2749	51.1508	20.9836	-10.1071	0.05913
IL17F_2day_PVvsPre_blood	0.04828	-0.51654	1.2033	0.31468	0.20703	0.27859	1.26259	0.02828
IL7_2day_PVvsPre_blood	0.55213	0.18631	-0.23672	-1.38554	2.13244	5.0042	0.58663	1.72323
IL18_2day_PVvsPre_blood	7.34819	28.1446	5.51	-15.0998	113.949	76.8986	91.5866	107.984
CCL13_2day_PVvsPre_blood	6.64381	-3.04896	4.52107	-0.60807	5.58393	29.5905	-10.8075	7.65217
TNFSF10_2day_PVvsPre_blood	46.1951	-4.72962	0.62497	0.75693	47.653	67.6931	66.8231	42.161
CXCL10_2day_PVvsPre_blood	5.56467	-14.4433	-2.76296	1.88084	39.864	201.848	123.66	185.418
CCL19_2day_PVvsPre_blood	6.08568	-3.19047	11.6734	9.0091	10.711	44.8481	8.67776	18.5424
TNF_2day_PVvsPre_blood	-0.02376	-1.96457	-2.14703	-0.17456	3.15355	5.59684	-4.79272	6.22274
IL15_2day_PVvsPre_blood	14.3478	-9.4652	-15.4517	-14.9247	17.6299	27.9023	2.95065	37.7151
CCL3_2day_PVvsPre_blood	-0.00811	0.30787	-0.51081	-0.89672	-0.23438	1.68488	0.1011	0.71322
CXCL8_2day_PVvsPre_blood	52.001	79.8359	-302.045	-78.907	369.373	445.936	263.489	70.6025
MMP12_2day_PVvsPre_blood	-7.17411	-21.8702	-96.4148	-83.033	-7.47743	3.79575	-83.2034	-55.6293
CSF3_2day_PVvsPre_blood	0.01257	-5.4593	-5.76955	-2.34829	0.35823	9.06818	34.7501	76.9857
VEGFA_2day_PVvsPre_blood	12.6795	-24.9191	-69.3546	-75.6798	111.312	120.747	82.2159	102.731
IL17C_2day_PVvsPre_blood	0.09251	-1.64983	-4.26226	2.04688	3.60627	0.051897	3.95864	0.09263
EGF_2day_PVvsPre_blood	9.93185	5.4656	-4.79134	-0.63518	13.4831	48.7889	8.2952	4.51172
CCL2_2day_PVvsPre_blood	63.0821	-21.4611	-85.6493	-50.6204	47.3187	178.725	33.8875	170.238
IL17A_2day_PVvsPre_blood	-0.1208	0.20185	0.22323	0.15503	0.18175	0.01442	0.56527	-0.00891
OSM_2day_PVvsPre_blood	0.16202	-0.04443	-0.15911	-0.12841	0.44291	1.62407	1.01371	1.3881
CSF1_2day_PVvsPre_blood	5.6917	3.94068	-20.4815	-5.45928	62.5323	57.8062	36.0479	57.9461
CCL4_2day_PVvsPre_blood	1.497	4.25465	-5.97784	-16.2577	-8.10084	16.6497	1.58298	10.459
CXCL11_2day_PVvsPre_blood	6.66368	-0.44222	2.21004	-0.73803	71.091	32.6477	7.89733	23.358
LTA_2day_PVvsPre_blood	0.25331	-2.43733	0.66723	-1.28012	-0.73957	-2.84241	-3.06235	-2.29038
MMP1_2day_PVvsPre_blood	311.288	1200.26	-1261.61	-341.859	278.681	145.821	-457.76	-69.5785
CCL8_2day_PVvsPre_blood	0.15651	-0.0936	-0.28604	-0.19049	0.2975	1.84972	0.45554	1.4806

## Sheet: SuppFig3c_spScat
ID	Group_f	repVL_Day7_BAL	var_time_comp	value
DGE0	BCG	50	CXCL12_2day_PVvsPre_blood	-20.5072
DGJ6	BCG	50	CXCL12_2day_PVvsPre_blood	-25.9659
DGB6	BCG	348	CXCL12_2day_PVvsPre_blood	-17.5043
DGP4	BCG	50	CXCL12_2day_PVvsPre_blood	-6.08844
DGP3	ALVAC	1100	CXCL12_2day_PVvsPre_blood	38.1896
DG9X	ALVAC	2120	CXCL12_2day_PVvsPre_blood	67.678
DHAR	ALVAC	526	CXCL12_2day_PVvsPre_blood	3.40626
DGG7	ALVAC	2250	CXCL12_2day_PVvsPre_blood	34.0471
DGE0	BCG	50	OLR1_2day_PVvsPre_blood	11.4258
DGJ6	BCG	50	OLR1_2day_PVvsPre_blood	2.9297
DGB6	BCG	348	OLR1_2day_PVvsPre_blood	-9.63701
DGP4	BCG	50	OLR1_2day_PVvsPre_blood	-0.2395
DGP3	ALVAC	1100	OLR1_2day_PVvsPre_blood	15.5682
DG9X	ALVAC	2120	OLR1_2day_PVvsPre_blood	38.5119
DHAR	ALVAC	526	OLR1_2day_PVvsPre_blood	34.2683
DGG7	ALVAC	2250	OLR1_2day_PVvsPre_blood	25.7731
DGE0	BCG	50	IL6_2day_PVvsPre_blood	1.08356
DGJ6	BCG	50	IL6_2day_PVvsPre_blood	-0.29674
DGB6	BCG	348	IL6_2day_PVvsPre_blood	-5.9343
DGP4	BCG	50	IL6_2day_PVvsPre_blood	-2.68503
DGP3	ALVAC	1100	IL6_2day_PVvsPre_blood	22.9333
DG9X	ALVAC	2120	IL6_2day_PVvsPre_blood	16.643
DHAR	ALVAC	526	IL6_2day_PVvsPre_blood	32.7175
DGG7	ALVAC	2250	IL6_2day_PVvsPre_blood	44.4317
DGE0	BCG	50	HGF_2day_PVvsPre_blood	49.7117
DGJ6	BCG	50	HGF_2day_PVvsPre_blood	-0.95034
DGB6	BCG	348	HGF_2day_PVvsPre_blood	23.8844
DGP4	BCG	50	HGF_2day_PVvsPre_blood	-28.7427
DGP3	ALVAC	1100	HGF_2day_PVvsPre_blood	99.7819
DG9X	ALVAC	2120	HGF_2day_PVvsPre_blood	250.521
DHAR	ALVAC	526	HGF_2day_PVvsPre_blood	86.2486
DGG7	ALVAC	2250	HGF_2day_PVvsPre_blood	91.4335
DGE0	BCG	50	IL7_2day_PVvsPre_blood	0.55213
DGJ6	BCG	50	IL7_2day_PVvsPre_blood	0.18631
DGB6	BCG	348	IL7_2day_PVvsPre_blood	-0.23672
DGP4	BCG	50	IL7_2day_PVvsPre_blood	-1.38554
DGP3	ALVAC	1100	IL7_2day_PVvsPre_blood	2.13244
DG9X	ALVAC	2120	IL7_2day_PVvsPre_blood	5.0042
DHAR	ALVAC	526	IL7_2day_PVvsPre_blood	0.58663
DGG7	ALVAC	2250	IL7_2day_PVvsPre_blood	1.72323
DGE0	BCG	50	IL18_2day_PVvsPre_blood	7.34819
DGJ6	BCG	50	IL18_2day_PVvsPre_blood	28.1446
DGB6	BCG	348	IL18_2day_PVvsPre_blood	5.51
DGP4	BCG	50	IL18_2day_PVvsPre_blood	-15.0998
DGP3	ALVAC	1100	IL18_2day_PVvsPre_blood	113.949
DG9X	ALVAC	2120	IL18_2day_PVvsPre_blood	76.8986
DHAR	ALVAC	526	IL18_2day_PVvsPre_blood	91.5866
DGG7	ALVAC	2250	IL18_2day_PVvsPre_blood	107.984
DGE0	BCG	50	CXCL10_2day_PVvsPre_blood	5.56467
DGJ6	BCG	50	CXCL10_2day_PVvsPre_blood	-14.4433
DGB6	BCG	348	CXCL10_2day_PVvsPre_blood	-2.76296
DGP4	BCG	50	CXCL10_2day_PVvsPre_blood	1.88084
DGP3	ALVAC	1100	CXCL10_2day_PVvsPre_blood	39.864
DG9X	ALVAC	2120	CXCL10_2day_PVvsPre_blood	201.848
DHAR	ALVAC	526	CXCL10_2day_PVvsPre_blood	123.66
DGG7	ALVAC	2250	CXCL10_2day_PVvsPre_blood	185.418
DGE0	BCG	50	CCL19_2day_PVvsPre_blood	6.08568
DGJ6	BCG	50	CCL19_2day_PVvsPre_blood	-3.19047
DGB6	BCG	348	CCL19_2day_PVvsPre_blood	11.6734
DGP4	BCG	50	CCL19_2day_PVvsPre_blood	9.0091
DGP3	ALVAC	1100	CCL19_2day_PVvsPre_blood	10.711
DG9X	ALVAC	2120	CCL19_2day_PVvsPre_blood	44.8481
DHAR	ALVAC	526	CCL19_2day_PVvsPre_blood	8.67776
DGG7	ALVAC	2250	CCL19_2day_PVvsPre_blood	18.5424
DGE0	BCG	50	IL15_2day_PVvsPre_blood	14.3478
DGJ6	BCG	50	IL15_2day_PVvsPre_blood	-9.4652
DGB6	BCG	348	IL15_2day_PVvsPre_blood	-15.4517
DGP4	BCG	50	IL15_2day_PVvsPre_blood	-14.9247
DGP3	ALVAC	1100	IL15_2day_PVvsPre_blood	17.6299
DG9X	ALVAC	2120	IL15_2day_PVvsPre_blood	27.9023
DHAR	ALVAC	526	IL15_2day_PVvsPre_blood	2.95065
DGG7	ALVAC	2250	IL15_2day_PVvsPre_blood	37.7151
DGE0	BCG	50	CSF3_2day_PVvsPre_blood	0.01257
DGJ6	BCG	50	CSF3_2day_PVvsPre_blood	-5.4593
DGB6	BCG	348	CSF3_2day_PVvsPre_blood	-5.76955
DGP4	BCG	50	CSF3_2day_PVvsPre_blood	-2.34829
DGP3	ALVAC	1100	CSF3_2day_PVvsPre_blood	0.35823
DG9X	ALVAC	2120	CSF3_2day_PVvsPre_blood	9.06818
DHAR	ALVAC	526	CSF3_2day_PVvsPre_blood	34.7501
DGG7	ALVAC	2250	CSF3_2day_PVvsPre_blood	76.9857
DGE0	BCG	50	VEGFA_2day_PVvsPre_blood	12.6795
DGJ6	BCG	50	VEGFA_2day_PVvsPre_blood	-24.9191
DGB6	BCG	348	VEGFA_2day_PVvsPre_blood	-69.3546
DGP4	BCG	50	VEGFA_2day_PVvsPre_blood	-75.6798
DGP3	ALVAC	1100	VEGFA_2day_PVvsPre_blood	111.312
DG9X	ALVAC	2120	VEGFA_2day_PVvsPre_blood	120.747
DHAR	ALVAC	526	VEGFA_2day_PVvsPre_blood	82.2159
DGG7	ALVAC	2250	VEGFA_2day_PVvsPre_blood	102.731
DGE0	BCG	50	OSM_2day_PVvsPre_blood	0.16202
DGJ6	BCG	50	OSM_2day_PVvsPre_blood	-0.04443
DGB6	BCG	348	OSM_2day_PVvsPre_blood	-0.15911
DGP4	BCG	50	OSM_2day_PVvsPre_blood	-0.12841
DGP3	ALVAC	1100	OSM_2day_PVvsPre_blood	0.44291
DG9X	ALVAC	2120	OSM_2day_PVvsPre_blood	1.62407
DHAR	ALVAC	526	OSM_2day_PVvsPre_blood	1.01371
DGG7	ALVAC	2250	OSM_2day_PVvsPre_blood	1.3881
DGE0	BCG	50	CSF1_2day_PVvsPre_blood	5.6917
DGJ6	BCG	50	CSF1_2day_PVvsPre_blood	3.94068
DGB6	BCG	348	CSF1_2day_PVvsPre_blood	-20.4815
DGP4	BCG	50	CSF1_2day_PVvsPre_blood	-5.45928
DGP3	ALVAC	1100	CSF1_2day_PVvsPre_blood	62.5323
DG9X	ALVAC	2120	CSF1_2day_PVvsPre_blood	57.8062
DHAR	ALVAC	526	CSF1_2day_PVvsPre_blood	36.0479
DGG7	ALVAC	2250	CSF1_2day_PVvsPre_blood	57.9461
DGE0	BCG	50	CXCL11_2day_PVvsPre_blood	6.66368
DGJ6	BCG	50	CXCL11_2day_PVvsPre_blood	-0.44222
DGB6	BCG	348	CXCL11_2day_PVvsPre_blood	2.21004
DGP4	BCG	50	CXCL11_2day_PVvsPre_blood	-0.73803
DGP3	ALVAC	1100	CXCL11_2day_PVvsPre_blood	71.091
DG9X	ALVAC	2120	CXCL11_2day_PVvsPre_blood	32.6477
DHAR	ALVAC	526	CXCL11_2day_PVvsPre_blood	7.89733
DGG7	ALVAC	2250	CXCL11_2day_PVvsPre_blood	23.358
DGE0	BCG	50	CCL8_2day_PVvsPre_blood	0.15651
DGJ6	BCG	50	CCL8_2day_PVvsPre_blood	-0.0936
DGB6	BCG	348	CCL8_2day_PVvsPre_blood	-0.28604
DGP4	BCG	50	CCL8_2day_PVvsPre_blood	-0.19049
DGP3	ALVAC	1100	CCL8_2day_PVvsPre_blood	0.2975
DG9X	ALVAC	2120	CCL8_2day_PVvsPre_blood	1.84972
DHAR	ALVAC	526	CCL8_2day_PVvsPre_blood	0.45554
DGG7	ALVAC	2250	CCL8_2day_PVvsPre_blood	1.4806

## Sheet: Fig3a
Group	ID	Pct_Neutrophil_CD11b_PreInfection_blood	Pct_Neutrophil_CD162_PreInfection_blood	Abs_Neutrophil_PreInfection_blood
BCG	DGE0	41.9306	92.766	10112
BCG	DGJ6	38.1063	96.7398	6141
BCG	DGB6	32.3576	94.1391	6006
BCG	DGP4	25.8703	95.3153	4608
ALVAC	DGP3	52.9536	69.4533	2100
ALVAC	DG9X	48.1435	68.8382	3276
ALVAC	DHAR	47.1711	81.0962	954
ALVAC	DGG7	50.5651	82.0412	986

## Sheet: SuppFig4a_spScat
ID	Group_f	repVL_Day7_BAL	var_time_comp	value
DGE0	BCG	50	Pct_Neutrophil_CD11b_PreInfection_blood	41.9306
DGJ6	BCG	50	Pct_Neutrophil_CD11b_PreInfection_blood	38.1063
DGB6	BCG	348	Pct_Neutrophil_CD11b_PreInfection_blood	32.3576
DGP4	BCG	50	Pct_Neutrophil_CD11b_PreInfection_blood	25.8703
DGP3	ALVAC	1100	Pct_Neutrophil_CD11b_PreInfection_blood	52.9536
DG9X	ALVAC	2120	Pct_Neutrophil_CD11b_PreInfection_blood	48.1435
DHAR	ALVAC	526	Pct_Neutrophil_CD11b_PreInfection_blood	47.1711
DGG7	ALVAC	2250	Pct_Neutrophil_CD11b_PreInfection_blood	50.5651
DGE0	BCG	50	Pct_Neutrophil_CD162_PreInfection_blood	92.766
DGJ6	BCG	50	Pct_Neutrophil_CD162_PreInfection_blood	96.7398
DGB6	BCG	348	Pct_Neutrophil_CD162_PreInfection_blood	94.1391
DGP4	BCG	50	Pct_Neutrophil_CD162_PreInfection_blood	95.3153
DGP3	ALVAC	1100	Pct_Neutrophil_CD162_PreInfection_blood	69.4533
DG9X	ALVAC	2120	Pct_Neutrophil_CD162_PreInfection_blood	68.8382
DHAR	ALVAC	526	Pct_Neutrophil_CD162_PreInfection_blood	81.0962
DGG7	ALVAC	2250	Pct_Neutrophil_CD162_PreInfection_blood	82.0412
DGE0	BCG	50	Pct_CD162_IL10_Neutrophil_PreInfection_blood	36.2673
DGJ6	BCG	50	Pct_CD162_IL10_Neutrophil_PreInfection_blood	18.9664
DGB6	BCG	348	Pct_CD162_IL10_Neutrophil_PreInfection_blood	7.13489
DGP4	BCG	50	Pct_CD162_IL10_Neutrophil_PreInfection_blood	23.3943
DGP3	ALVAC	1100	Pct_CD162_IL10_Neutrophil_PreInfection_blood	3.74571
DG9X	ALVAC	2120	Pct_CD162_IL10_Neutrophil_PreInfection_blood	1.62175
DHAR	ALVAC	526	Pct_CD162_IL10_Neutrophil_PreInfection_blood	23.5408
DGG7	ALVAC	2250	Pct_CD162_IL10_Neutrophil_PreInfection_blood	2.90408
DGE0	BCG	50	Abs_Neutrophil_PreInfection_blood	10112
DGJ6	BCG	50	Abs_Neutrophil_PreInfection_blood	6141
DGB6	BCG	348	Abs_Neutrophil_PreInfection_blood	6006
DGP4	BCG	50	Abs_Neutrophil_PreInfection_blood	4608
DGP3	ALVAC	1100	Abs_Neutrophil_PreInfection_blood	2100
DG9X	ALVAC	2120	Abs_Neutrophil_PreInfection_blood	3276
DHAR	ALVAC	526	Abs_Neutrophil_PreInfection_blood	954
DGG7	ALVAC	2250	Abs_Neutrophil_PreInfection_blood	986

## Sheet: Fig3cd
Group	ID	Pct_Intermediate_PreInfection_blood	Pct_Classical_IL8_PreInfection_blood	Pct_Classical_TNFa_PreInfection_blood	Pct_of_Classical_with_MERTK_PreInfection_blood	Pct_of_Nonclassical_with_MERTK_PreInfection_blood	Pct_of_TotalCD16pos_with_MERTK_PreInfection_blood
BCG	DGE0	0.59809	7.29862	0.716429	1.62643	10.6052	9.83149
BCG	DGJ6	0.394728	6.74734	0.49505	0.672707	5.81112	6.28917
BCG	DGB6	0.566286	10.5995	0.646552	2.6159	5.76048	5.9714
BCG	DGP4	0.266527	10.8827	1.17446	3.70407	9.78994	9.59614
ALVAC	DGP3	1.12673	2.87714	2.40877	0.318572	0.257751	0.479846
ALVAC	DG9X	0.798597	3.50997	1.24453	0.120646	0.542962	0.740853
ALVAC	DHAR	0.633704	0.731521	4.23081	0.139207	4.36153	4.9407
ALVAC	DGG7	0.792616	1.05086	2.01765	0.264408	3.8959	3.82955

[truncated: 18 more sheets: SuppFig4b_spScat, Fig3f, SuppFig4b2_spScat, SuppFig4c_spScat, SuppFig4d_spScat, Fig3g, SuppFig4e_spScat, Fig4a, SuppFig5a_spScat, Fig4c, SuppFig5b_spScat, Fig5a_left, SuppFig5ctop_spScat, Fig5a_right, SuppFig5cmid_spScat, SuppFig5cbot_spScat, SuppFig7, vs3Groups]
